# Supplementary material for: Atherogenic Index of Plasma and Its Association with Risk Factors of Coronary Artery Disease and Nutrient Intake in Korean Adult Men: The 2013–2014 KNHANES
Source: Nutrients. 2022 Mar 3;14(5):1071. doi: 10.3390/nu14051071 (PMC8912761; doi:10.3390/nu14051071)
Supplement: Supplementary file 1 [file nutrients-14-01071-s001.zip]

Archive with 1 entries (1 files):
- nutrients-1551998-supplementary.pdf
